# Supplementary material for: Clinical and Radiological Features of an Adenovirus Type 7 Outbreak in Split-Dalmatia County, Croatia, 2022–2023
Source: Pathogens. 2024 Dec 17;13(12):1114. doi: 10.3390/pathogens13121114 (PMC11678703; doi:10.3390/pathogens13121114)
Supplement: Supplementary file 1 [file pathogens-13-01114-s001.zip]

Archive with 5 entries (5 files):
- Supplemental Table S1.pdf
- Supplemental Table S2.pdf
- Supplemental Table S3.pdf
- Supplemental Table S4.pdf
- Supplemental Table S5.pdf
